# Supplementary material for: Vepafestinib is a pharmacologically advanced RET-selective inhibitor with high CNS penetration and inhibitory activity against RET solvent front mutations
Source: Nat Cancer. 2023 Sep 21;4(9):1345–61. doi: 10.1038/s43018-023-00630-y (PMC10518257; doi:10.1038/s43018-023-00630-y)
Supplement: Supplementary file 3 — This file contains supplementary data referenced in the paper. [file 43018_2023_630_MOESM3_ESM.xlsx]

## Sheet: Supplementary Table 1
Supplementary Table 1a								Supplementary Table 1b
Vepafestinib (23 nM)		Selpercatinib (22 nM)		Pralsetinib (17 nM)					IC50 Values For Inhbition Of Kinase Activity (nM)
Kinase	% Inhibiton	Kinase	% Inhibiton	Kinase	% Inhibiton			Kinase	Vepafestinib	Selpercatinib	Pralsetinib
RET	97.1	RET	98.6	JAK2	101.5			KDR	172	14	35
FLT4	46.9	FLT4	84.9	RET	96.7			FLT1	2958	26	57
KDR	36	KDR	65.3	JAK1	89.1			FLT3	911	22	11
PAK2	19	FLT3	52.5	FLT4	74			FLT4	150	4	6.3
MARK2	14.1	FLT1	45.4	FLT3	73.3			PDGFRα	735	44	12
MST3	13.4	FGFR2	44.8	DDR2	72.5			PDGFRβ	2759	67	7.7
PDGFRα	12.4	TYRO3	38.2	JAK3	72.3			FGFR1	2724	64	15
CHK1	11.9	EPHB1	36.2	DDR1	72.1			FGFR2	1852	34	35
LTK	11.3	FGFR3	35.9	PDGFRβ	69.8			FGFR3	2152	51	58
PAK5	10.8	PDGFRα	28.7	TRKC	57.7			DDR1	1192	103	7.1
EPHA7	10.4	EPHA7	26.3	PDGFRα	57.1			DDR2	>3000	417	7.7
HER4	9.5	PDGFRβ	21.7	FGFR1	57			JAK1	>3000	>3000	2.6
PKCα	9.1	FGFR1	21.4	TRKA	40.8			JAK2	>3000	>3000	1.1
TYRO3	8.6	AXL	18.1	ROS	40			JAK3	>3000	2838	6.1
AKT1	7.9	DDR1	18	YES	37.6
PAK6	7.4	CDK2/CycA2	17.9	SRC	34.5
ARG	7.3	EPHA6	17.3	FGFR3	34.3
p38β	7	DYRK2	17.3	FGFR2	29.4
LYNa	6.7	CHK1	15.2	KDR	27.4
MARK1	6.5	PKCι	12.7	FMS	25.5
Supplementary Table 1. a) Each TOP 20 kinase is shown by the kinase selectivity profile assay across 255 or 256 kinases in the presence of vepafestinib, selpercatinib and pralsetinib. The “hits” (ie kinases where >50% of activity was inhibited) were plotted on the kinome tree. Kinases highlighted in blue were selected to determine specific IC50 values for off-target kinases. b) IC50 values of enz…

## Sheet: Supplementary Table 2
Supplementary Table 2a				Supplementary Table 2b										Supplementary Table 2c
Kinase					IC50 (nM)										TPX-0046/enbezotinib
	TPX-0046/enbezotinib			Mutation	Vepafestinib				TPX-0046					Molecular weight	424.4
	26 nM				Mean	±	SD		Mean	±	SD			Papp (×10-6 cm/s)a	18.5
TRKC	100.172			Wild type	56	±	9.8		21.9	±	2.8			Kp,brainb	0.037
TRKB	100.136			L730Q	24.3	±	5		16.6	±	3.6			Kp,uu,brainc	0.077
ACK	99.9017			L730R	16.1	±	12.1		4.49	±	1.32			NFR (MDR1)d	5
RET	98.6444			E732K	43.7	±	7.4		14.7	±	6.6			NFR (BCRP)e	1.2
TRKA	98.2824			G736A	12.2	±	2.8		3.21	±	0.83
TXK	97.8042			M759I	6.34	±	3.03			<1, 1.20, 1.72				Supplemenary Table 2c. Molecular weight, total and unbound brain-to-plasma concentration ratios (Kp,brain and Kp,uu,brain, respectively), membrane permeability and the net flux ratio (NFR) for human MDR1 (P-glycoprotein; P-gp) and breast cancer resistance protein (BCRP). a The apparent permeability coefficient (Papp) values were calculated as the mean of Papp values in the apical-to-basal (A-to-B…
FGFR2	95.803			L760Q	15.7	±	5.2		5.35	±	1.54
BMX	92.955			E768Q	7.6	±	1.91		4.05	±	0.91
JAK2	90.7536			L772M	7.38	±	2.27		2.69	±	1.24
DDR2	90.3168			I788N	1170	±	50		50.6	±	10.2
YES	89.8818			Y806C	92.1	±	23.6		50	±	10.4
LTK	89.521			G810A	12.2	±	4		6.53	±	1.11
HCK	87.0942			G810C	49.9	±	16.4		36.1	±	10.9
FYN[isoform b]	87.0262			G810D	45.4	±	23.6		57.9	±	36.7
DDR1	86.8492			G810S	22.3	±	7.8		5.87	±	1.73
FYN[isoform a]	86.7307			G810R	87.9	±	35.1		108	±	48
LYNa	85.5353
EPHA6	83.2648
SRC	82.5417
TEC	82.0968
ARG	80.8974			Supplementary Table 2b. IC50 values calculated from in-cell western assays of Jump-In GripTite HEK293 cells transiently expressing wild type or mutant KIF5B::RET. Cells were treated with the indicated compounds for one hour. For M759I treated with TPX-0046, the data of the three replicates are given due to one value being extremely low.
LYNb	80.5589
ROS	78.8131
FGFR1	77.6512
FGR	75.4841
BTK	74.5921
ALK	66.0222
EPHA2	65.0525
MUSK	64.8076
FGFR3	64.5506
EPHA5	64.0085
LCK	63.8731
ABL	58.7718
TNK1	58.0276
FGFR4	57.0348
ITK	55.9546
EPHB1	55.9324
FRK	54.1762
BLK	50.6392
EPHA8	49.7419
NPM1-ALK	48.4224
EPHB4	47.8774
EML4-ALK	47.7371
FLT3	44.4382
EPHA4	39.5439
TIE2	34.7415
JAK3	32.3602
EPHA1	26.9156
PEK	25.4003
IRAK1	23.545
PKR	22.523
EPHB2	20.9782
FLT4	20.6827
FMS	20.4604
CSK	17.8159
SRM	16.5415
RSK1	15.4049
PKN1	14.7484
CHK1	13.3387
EPHA3	13.2571
CDK3/CycE1	12.8702
PDGFRα	12.3573
RSK2	11.5288
PKACα	11.3287
CaMK2δ	11.0355
RSK4	10.9499
FER	10.3983
TYK2	10.2071
DYRK1B	9.57031
EPHA7	9.03637
PKCθ	8.39227
CDK2/CycA2	8.01228
AurB/INCENP	7.78831
SRPK1	7.57576
JAK1	7.20762
EPHB3	6.99499
HER2	6.77414
SGK2	6.752
RSK3	6.27622
PYK2	5.80613
SIK	5.73257
HER4	5.32234
PBK	5.23964
IKKα	5.15695
DYRK2	5.00373
CDC2/CycB1	4.87537
PRKX	4.51092
PIM3	4.2707
AurA	4.19856
AurC	4.15245
LOK	4.1318
MSK1	4.12519
IKKβ	3.82386
CK1ε	3.82088
PKACβ	3.75083
AurA/TPX2	3.69987
PASK	3.69653
GSK3β	3.49242
PLK2	3.47293
GSK3α	3.46518
CGK2	3.25664
PKCβ2	3.19677
TSSK1	3.17114
MELK	3.15472
TYRO3	3.11778
CDK7/CycH/MAT1	3.03876
PHKG1	2.88578
PHKG2	2.73993
TSSK2	2.72828
TNIK	2.6435
SPHK2	2.46683
CLK2	2.4664
NEK2	2.42573
PDHK2	2.38956
p70S6K	2.30022
CK1γ2	2.29271
Erk1	2.13092
PAK5	2.098
PAK4	2.06077
PKACγ	2.00588
PIM1	2.00454
p38γ	1.81795
BRSK2	1.81463
IRR	1.79063
p38β	1.67341
PKCα	1.6697
PKCζ	1.63011
TSSK3	1.57706
PDGFRβ	1.56229
MRCKβ	1.52538
HGK	1.37227
CDK9/CycT1	1.31932
CaMK1δ	1.16512
NDR2	1.1635
CDK4/CycD3	1.14018
NuaK2	1.11581
SLK	1.09621
NEK4	0.944231
BUB1/BUB3	0.802652
FES	0.785498
MAP4K2	0.710501
MRCKα	0.702371
Erk2	0.647808
skMLCK	0.585003
PLK3	0.581871
DCAMKL2	0.545659
PKCγ	0.541755
AMPKα2/β1/γ1	0.51458
CK1γ1	0.493395
MSK2	0.413574
p70S6Kβ	0.41141
CK2α1/β	0.351203
TBK1	0.304878
DAPK1	0.304636
CHK2	0.266075
KDR	0.1971
CaMK2γ	0.153524
IGF1R	0.0139899
CK2α2/β	2.22045e-14
CaMK1α	-0.01998
NEK9	-0.0370874
PGK	-0.0507035
MST1	-0.062383
ROCK2	-0.0910436
CRIK	-0.106095
CDK6/CycD3	-0.212254
IRAK4	-0.251889
CaMK2β	-0.268949
SGK	-0.318625
MST3	-0.337309
FLT1	-0.364712
PKCβ1	-0.415722
CLK3	-0.482936
NuaK1	-0.493938
p38α	-0.512426
PKD3	-0.571316
LATS2	-0.57818
AKT2	-0.599013
QIK	-0.619616
NEK6	-0.628566
CaMK2α	-0.638686
CK1γ3	-0.664154
AXL	-0.71546
AMPKα1/β1/γ1	-0.716846
PKCι	-0.722233
JNK2	-0.742716
BRK	-0.850503
WNK3	-0.870609
CLK1	-0.900791
MST2	-1.0001
HIPK3	-1.00368
p38δ	-1.01021
MARK2	-1.12011
CK1α	-1.1396
MNK2	-1.20449
EGFR	-1.22164
SRPK2	-1.36507
HIPK4	-1.51515
PKCδ	-1.52345
RON	-1.57168
CDC7/ASK	-1.59394
JNK1	-1.60957
TAOK2	-1.62496
INSR	-1.65639
ROCK1	-1.71758
IKKε	-1.76917
MET	-1.79432
BRSK1	-1.80995
Erk5	-1.8101
EEF2K	-1.94175
NDR1	-1.97316
PLK1	-1.99577
KIT	-2.11353
NEK7	-2.20126
JNK3	-2.2755
MST4	-2.32394
NIM1K	-2.40716
WNK2	-2.56698
NEK1	-2.58206
MAPKAPK5	-2.78859
WNK1	-2.79306
HIPK2	-2.83887
AKT3	-2.90859
DYRK3	-2.9213
PDK1	-2.9679
CK1δ	-2.99724
MINK	-3.02095
CaMK4	-3.10263
MARK3	-3.24741
MSSK1	-3.31042
HIPK1	-3.31291
PKD1	-3.32713
MARK1	-3.49666
Haspin	-3.76862
AKT1	-3.78411
CDK5/p25	-3.79433
PIM2	-4.03598
MER	-4.07226
FAK	-4.08743
DYRK1A	-4.12745
ZAP70	-4.15144
MNK1	-4.15452
PKCη	-5.00414
PDHK4	-5.57962
SYK	-5.74231
SPHK1	-5.83391
SGK3	-6.26062
PKCε	-6.9188
MARK4	-7.72567
MAPKAPK3	-8.01853
PKD2	-12.441
MAPKAPK2	-14.7775
PAK2	-15.7764
PAK6	-26.9815
PAK1	-29.7041
CDK2/CycE1	-30.5287
Supplementary Table 2a. Kinases are shown by the kinase selectivity profile assay across 256 kinases in the presence of TPX-0046/enbezotinib.

## Sheet: Supplementary Table 3
	Supplementary Table 3
		Distance to drugs within 4Å
	Amino acid	TAS compound 1	Pralsetinib	Selpercatinib
	L730	X	X*	X
	E732		X*	X
	G736		X	X
	K737		X	X
	M759		X	X
	L760		X	X
	E768		X	X
	L772		X	X
	I788	X
	Y806	X	X	X*
	K808		X	X
	G810		X	X
	Supplementary Table 3. Selected residues from structural perspective for introducing mutation for in-cell western blotting assay. Nine residues (red) are located within 4Å of pralsetinib and selpercatinib, but not TAS compound 1, in the crystal strutures of RET-inhibitors. Two residues (yellow) are located within 4Å of all drugs, but there is some interactions with either selpercatinib or pralset…

## Sheet: Supplementary Table 4
Supplementary Table 4
Antibody target	Manufacturer, clone	Dilution Used
Rabbit IgG	Goat anti-rabbit conjugated to HRP (Cat. number HAF008	1:5000
Mouse IgG	Donkey anti-mouse IgG conjugated to HRP (Cat. Number HAF018)	1:2500
P-RET Y1062	R&D Systems, polyclonal (Cat. number AF5009)	1:500
P-RET Y905	Cell Signaling Technology, polyclonal (Cat. number 3221)	1:500 1:1000 (Ba/F3)
RET	Cell Signaling Technology, C31B4	1:1000
P-ERK1/2 T202/204	Cell Signaling Technology, D13.14.4E	1:2000 1:1000 (Ba/F3)
ERK1/2	Cell Signaling Technology, 137F5	1:2000 1:1000 (Ba/F3)
GAPDH	Cell Signaling Technology, D16H11	1:10000 1:1000 (Ba/F3)
P-AKT1/2/3 S473	Cell Signaling Technology, D39	1:1000
AKT1/2/3	Cell Signaling Technology, 11E7	1:1000
P-P70S6K T421/S424	Cell Signaling Technology, polyclonal (Cat. number 9204)	1:1000
P70S6K	Cell Signaling Technology, 49D7	1:2000
P-S6RP S235/236	Cell Signaling Technology, D57.2.2E	1:1000
S6RP	Cell Signaling Technology, 5G10	1:2000
Cyclin D1	Cell Signaling Technology, 92G2	1:500
P21	Cell Signaling Technology, 12D1	1:500
P27	Cell Signaling Technology, D69C12	1:500
Cleaved PARP Asp214	Cell Signaling Technology, D64E10	1:1000
BIM	Cell Signaling Technology, C34C5	1:500
PUMA	Cell Signaling Technology, polyclonal (catalog # 4976)	1:500
Vinculin	Cell Signaling Technology, E1E9V	1:2000
Supplementary Table 4. Antibodies utilized in this study for Western Blotting.

## Sheet: Supplementary Table 5
Supplementary Table 5.
Ligand	TAS compound 1	Selpercatinib	Pralsetinib
X-ray source	PXII/X10SA (SLSa)	PXII/X10SA (SLSa)	PXII/X10SA (SLSa)
Wavelength [Å]	1	0.9999	0.9999
Detector	PILATUS 6M	PILATUS 6M	PILATUS 6M
Temperature [K]	100	100	100
Space group	P 21	P 21	P 21
Cell: a; b; c; [Å]	50.71; 80.22; 79.68	50.77; 80.27; 79.91	50.89; 80.58; 79.87
α; β; γ [°]	90.0; 99.4; 90.0	90.0; 99.6; 90.0	90.0; 99.7; 90.0
Resolution [Å]	1.64 (1.89-1.64)	2.75 (3.00-2.75)	2.31 (2.56-2.31)
Unique reflections	75166 (25733)	15607 (3643)	27199 (7200)
Multiplicity	4.2 (4.3)	2.8 (2.8)	2.7 (2.7)
Completeness [%]	97.5 (96.8)	94.1 (96.4)	97.1 (97.7)
Rsym [%]b	5.0 (43.1)	10.6 (44.6)	9.4 (44.0)
Rmeas [%]c	5.7 (49.1)	13.0 (54.4)	11.9 (55.1)
Mean(I)/sdd	16.67 (3.84)	9.45 (2.77)	10.45 (2.75)
Supplementary Table 5. Data collection and processing statistics

## Sheet: Supplementary Table 6
Supplementary Table 6. Refinement statisticsa
Ligand	TAS compound 1	Selpercatinib	Pralsetinib
Resolution [Å]	78.63-1.64	78.79-2.75	78.72-2.31
No. of reflections (working /test)	71467 / 3698	14927 / 680	26013 / 1185
Rcryst [%]	19.1	21.5	21.9
Rfree[%]b	21.8	27.7	24.9
Total number of atoms:
Protein	4573	4579	4478
Water	369	58	172
Ligand	46	78	86
Deviation from ideal geometry:c
Bond lengths [Å]	0.01	0.011	0.011
Bond angles [°]	1.43	1.46	1.55
Bonded B’s [Å2]d	2.2	1.4	1.5
Ramachandran plot:e
Most favoured [%]	93.8	91.7	92.5
Additional allowed [%]	5.8	7.9	7.1
Generously allowed [%]	0	0	0
Disallowed [%]	0.4	0.4	0.4
Supplementary Table 6. Refinement statistics a Values as defined in REFMAC5, without sigma cut-off b Test-set contains 4.4% of measured reflections c Root mean square deviations from geometric target values d Calculated with MOLEMAN e Calculated with PROCHECK
