# Supplementary material for: Vepafestinib is a pharmacologically advanced RET-selective inhibitor with high CNS penetration and inhibitory activity against RET solvent front mutations
Source: Nat Cancer. 2023 Sep 21;4(9):1345–61. doi: 10.1038/s43018-023-00630-y (PMC10518257; doi:10.1038/s43018-023-00630-y)
Supplement: Supplementary file 8 — This file contains statistical source data used to generate Fig. 1c. [file 43018_2023_630_MOESM8_ESM.xlsx]

## Sheet: Source Data Fig. 1c
Source Data Fig. 1C
			GI50 values (nmol/L)
	Ba/F3		Set 1	Set 2	Set 3
		Vepafestinib	10000	10000	10000
		Vandetanib	6022	7331	9122
		Pralsetinib	1074	1418	1568
		Selpercatinib	4494	3869	3570
	Ba/3-KIF5B-RET		Set 1	Set 2	Set 3	Set 4
		Vepafestinib		9.06455	8.96223	6.78057
		Vandetanib		294.145	185.184	148.041
		Pralsetinib		8.11238	7.33252	4.0913
		Selpercatinib	6.13019	6.34805	7.54761
	Ba/3-KIF5B-RET-V804L		Set 1	Set 2	Set 3	Set 4
		Vepafestinib		25.8836	21.4325	17.1626
		Vandetanib		4339.01	4316.4	3488.5
		Pralsetinib		10.5598	6.66657	4.31557
		Selpercatinib	5.67005	8.66661	7.06376
	Ba/3-KIF5B-RET-V804M		Set 1	Set 2	Set 3	Set 4
		Vepafestinib		44.7823	38.7098	35.6793
		Vandetanib		3515.77	3098.98	3533.89
		Pralsetinib		8.91808	7.9333	8.94073
		Selpercatinib	30.5784	36.4105	32.9181
	Ba/3-KIF5B-RET-G810C		Set 1	Set 2	Set 3
		Vepafestinib	18.6249	14.4838	17.2321
		Vandetanib	2803.6	2299.42	2346.12
		Pralsetinib	66.8884	44.4377	60.8492
		Selpercatinib	232.643	200.558	180.974
	Ba/3-KIF5B-RET-G810R		Set 1	Set 2	Set 3
		Vepafestinib	24.2237	60.5025	46.6884
		Vandetanib	3483.71	3494.81	4288.95
		Pralsetinib	816.371	1417.99	1199.65
		Selpercatinib	800.348	1072.97	1186.32
	Ba/3-KIF5B-RET-G810S		Set 1	Set 2	Set 3
		Vepafestinib	7.93101	14.7371	13.1135
		Vandetanib	2569.79	3364.66	2719.39
		Pralsetinib	26.2296	85.9973	39.4677
		Selpercatinib	142.732	181.726	173.043
