# Supplementary material for: Vepafestinib is a pharmacologically advanced RET-selective inhibitor with high CNS penetration and inhibitory activity against RET solvent front mutations
Source: Nat Cancer. 2023 Sep 21;4(9):1345–61. doi: 10.1038/s43018-023-00630-y (PMC10518257; doi:10.1038/s43018-023-00630-y)
Supplement: Supplementary file 9 — This file contains statistical source data used to generate Fig. 3b,c. [file 43018_2023_630_MOESM9_ESM.xlsx]

## Sheet: Source Data Fig 3b-c
Source Data Fig. 3b-c
		HBEC-EV					HBEC-RET					LC-2/Ad			LUAD-0057BS1					LUAD-0086AS3 (n=1, 3 replicates)				LUAD-0002AS1				LUAD-0087AS2					ECLC5B				TT						MMNK
	Vepafestinib (nM)	Set 1	Set 2	Set 3	Set 4		Set 1	Set 2	Set 3	Set 4		Set 1	Set 2		Set 1	Set 2	Set 3	Set 4						Set 1	Set 2	Set 3		Set 1	Set 2	Set 3	Set 4						Set 1	Set 2	Set 3	Set 4	Set 5
	0.01	17551.7	27037	29740.2	17551.7		18957.1	8244.84	10678.9	16541.7		13380.1	23532.8		17419.2	15925.4	18689.8	23015.1		16237.2	19485.2	18210.6		16782.2	12668.5	13089		11228	14615.9	14016.7	14250.8		9826.46	7916.25	19010.8		22992.9	26706	26833.9	13728.7	29403.6		15390	15865.6
	0.1	19425.3	27020.1	29597.7	19425.3		17482	10966	10873.4	16651.3		13890.3	20497.1		17721.3	15866.4	19298.6	21993.3		16457.6	20449.8	20222		15237.2	13944	12774.4		11523.4	15236.1	13636.1	15169.5		10351	8612.52	20662.3		22728	26400.4	33154.7	10987.6	26655.8		14815.4	16483.3
	1	18975.7	23808.3	29292.2	18975.7		17298.8	10767.5	11130.6	16468.7		12571.5	21458.9		17137.9	16657.5	19117.5	21130.9		16743.2	19056.2	19367.3		14596.9	11925.3	12443		9899.07	15123.8	13931.5	14165.7		10751.4	8385.29	18478.3		22046.8	26424.3	31146.9	10280.3	23063		13973.1	15595
	10	19412.6	25517.4	26617.3	19412.6		5536.96	10230.4	9156.41	16208.5		6299.39	16710		14331	15273.4	17077.7	19439.8		12680.1	18071	16933		5820.38	4419.86	6264.61		10547.8	8202.29	13996.8	13713.3		4019.62	1873.82	8615.92		18366.2	23539.3	23168.9	8667.42	19947.5		13948.4	14647.6
	100	19354.5	27120.8	27640.4	19354.5		4544.29	6087.71	3084.29	6640.5		4794.24	3373.89		7158.2	6135.51	7993.83	7600.63		5830.14	9884.36	9286.4		2459.35	2506.15	3193.42		5765.45	5334.21	3421.1	4734.04		3307.08	1329.05	4450.27		10434.7	14002.8	12336.3	4688.9	15375.8		13576.5	14248.6
	1000	20047.9	18738.8	27632.3	20047.9		2966.02	1973.98	3130.94	5863.55		5340.72	2243.82		3333.45	1678.22	2095.91	2070.83		6803.13	8603.1	8594.97		1853.86	1731.17	3413.68		2843.25	5162.03	1552.19	1343.68		2927.89	1305.13	4874.13		10759	11509.2	9437.03	4745.5	14900.8		9712.9	10190.9
	10000	7853.82	1053.31	23430.8	7853.82		3124.48	1006.63	1869.57	4627.96		3810.66	1837.55		2605.9	881.24	1045.29	1424.56		3602.32	4605.44	4993.57		1864.65	2510.44	3189.66		1385.86	3882.23	977.192	943.954		1756.2	2012.52	6114.45		11538.8	12388.7	14343.9	2691.86	17063		13883.8	13507.1
	Selpercatinib (nM)
	0.01	19116.4	30437.1	19116.4			18093.2	9060.84	18084.5			13499	23395.2							32605.6	32345.5	24840.6		16631.5	13192.5	12693		15388.6	12720.2				10363.9	7402.21	18274		21887.2	26414	26210.1	12272.3	26926.8		14041	14658.8
	0.1	18667.6	30340.4	18667.6			17267.5	9270.44	17759.2			14768.6	22354.3							24088.4	24382.4	28533.2		14296.3	14495.9	14138.2		16047	13628.3				11026.5	8834.98	20243.9		22325.8	26539.8	30465.8	11158.3	24677.4		13930.7	15331
	1	19461.2	29511.3	19461.2			17188.9	9066.79	17837.1			11358.1	22611.3							21980.7	23036.6	27631.4		14160.4	9635.41	11277.7		15441.4	12355.8				10668.5	7252.95	17721.9		20930	26176.3	29470	9614.13	22745.1		13461	14668.6
	10	19276.9	28618.6	19276.9			6462.76	8147.32	16191.8			5849.16	13692							22728.2	21261.8	26828.6		3799.84	3179.94	4108.28		6632.52	4277.26				3598.88	1351.95	6402.34		15380.3	24600.1	21198.9	8183.69	18775.6		13703.4	14128
	100	19331.4	28192.3	19331.4			3445.11	2694.56	6209.19			4303.48	6998.63							13108.2	14842.7	15753		2188.78	2790.7	3166.11		5690.09	3170.8				3342.11	1356.99	4729.16		9716.19	12690.1	13114.5	5163.1	15418.2		13905.3	14051.8
	1000	18208.7	25648.6	18208.7			2899.6	1772.22	5277.83			4639.86	5076.98							5050.52	4540.04	5107.48		1304.58	2278.18	2772.5		5599.27	2744.81				2886.96	1354.63	4277.75		9549.4	11696.3	12426	4648.23	14095		12731.7	12599.2
	10000	8503.33	23920.6	8503.33			2192.17	1006.02	4021.33			1761.41	1760.41							1139.12	1223.75	1244.48		935.372	1860.61	2356.9		3412.76	2132.34				1612.7	1276.67	2944.43		9076.49	11812.8	14226.5	5846.11	12620.2		6976.41	6993.09
	Pralsetinib (nM)
	0.01	18620.9	26084.1	32208.8	18620.9		15373.7	12510.4	10530.7	16787.4		14336.4	23167.3		16595.3	17181.3	21729.4			31309.7	31098.7	34263.2		15231.7	11282.9	12487.7		10767.7	15151.6	17255.6	15692.7		11159.3	6334.79	21867.4		22929.2	25490.7	28433.6	13300.2	25151.2		14061.5	14595.7
	0.1	18754	26388.7	34047.4	18754		15070.3	13088.9	11587.4	17702.2		14242.4	23367.8		16479.6	19958	20455.1			29924.8	30921.2	29063.2		13433.7	11365.6	12797.1		11083.5	15670.9	15636	16225.5		11498.4	7246.25	22158.4		22974.2	25164.4	33337.3	15066.6	24111.4		14508.1	15314.3
	1	20833.4	23057.6	32620.9	20833.4		15214.6	13110.8	10795	16054.2		13261.9	22232.1		16334.3	18804.2	20595.3			27745.6	30045.6	27962.9		14274.6	7102.45	10515		10977.2	15832.3	16084.8	16863		11273.5	6357.98	19717.2		21557.9	25049.8	31833.5	13551.8	21692.4		14527.4	15275.2
	10	19432.8	24252.3	33045.2	19432.8		6804.19	10276.4	9347.81	15758.2		6314.77	17508.9		13376	14580.9	14292.2			27211.8	27719.7	26448.1		5412.04	2878.75	4059.15		7788.62	8365.43	13487.5	12530.5		5160.26	1378.73	8133.57		15259.3	23182.3	22444.5	12016.9	18286.5		14437.6	14593.5
	100	20060.8	26236.5	33461.6	20060.8		3516.93	4294.46	3038.53	6985.58		3979.18	8357.34		5525.42	5782.49	4569.11			16795	17102.3	12766		2211.78	2052.44	2966.29		2806.08	5716.79	2099.37	2602.78		2920.41	1318.47	4448.62		9067.36	11673.9	13386.9	6206.3	13339.4		12743.6	12893.3
	1000	13712.5	19031.7	36040.1	13712.5		2132.67	2668.84	1165.86	3483.36		2225.01	2896.43		1800.25	2058.52	1619.82			14016.5	12908.6	9876.85		1138.02	1548.13	2436.62		2132.43	5081.65	1620.29	1608.1		1849.04	1272.17	3256.96		7976.19	8542.52	11087	4402.24	11387.8		8417.95	8619.63
	10000	6305.27	11469.7	22649.7	6305.27		830.793	1030.6	876.114	1589.72		918.728	947.198		968.48	1261.32	1236.21			5069.85	4707.96	4562.26		935.955	1429.45	2173.09		2211.28	4121.33	1386.59	1376.18		1438.61	1223.5	2843.35		7016.43	7739.61	10148.3	3836.13	9483.47		2073.73	2410.62
	Vandetanib (nM)
	0.01	25097.6	25887.6	17676.4			17453.8	10188.9	7758.86	15342.6		12607.4	20233.4		15023	17034.2	23597.8							14970.9	11328.4	18176.3		12332.1	13934.5	15324.4	13930.1		9731.41	6613.39	26019.7		24130.4	28596.3	33849.7	15452.6	11328.4		15966.6	15969.8
	0.1	26759	26118.3	17425.7			17311.4	12208.8	8229.46	14796		13108.5	20488.5		14821	16283.3	21948.2							13665.9	12133.4	19925		10316.9	14463	14234.5	13979.9		10719.9	7303.21	26332.1		23355.5	28594.1	36565.2	15054.7	12133.4		15939	15836.6
	1	23471.2	28489.7	18981.5			17143.2	12137.6	8918.86	15076.5		11956.2	19814.6		15036.8	16965.6	22300.3							14146.5	12119.5	18656		8913.74	14707.2	14551.9	13357		10603.4	7568.32	25576		22374.7	27607.6	35010.1	13701.7	12119.5		15572.3	15275.1
	10	23607.2	26549.6	18321.2			16681.6	11274.6	6616.45	15001.1		11578.8	17158.6		14389.1	16776.9	22078.9							14242.5	11997.4	18696.8		9639.26	14484.8	14042.7	12823.7		10376.5	7240.47	24146.6		16858.1	26132.6	31759.9	13240.5	11997.4		14924.4	14679.1
	100	25750	25003	17103			5779.32	5981.01	6655.51	15852.8		4528.4	9691.17		13528.1	13127	19841.4							7582.09	6020.05	14179		8268.62	10617	14329.9	11925.1		8370.2	5534.52	20059.6		9840.2	25256.2	32238.5	11048.8	6020.05		14912.5	14740.1
	1000	22139.5	31238.9	18759.8			1279.16	1055.37	890.63	1483.91		1439.52	1771.38		5066.49	6132.7	5277.44							2565.14	2242.82	3639.31		3107.74	4188.25	2159.6	1975.84		1326.74	1175.68	3727.83		9436.58	12629.1	19662.7	4747.88	2242.82		12405.8	12149
	10000	1428.02	2282.52	1103.83			786.097	968.304	818.774	1452.49		819.178	850.396		837.183	963.777	796.086							828.02	1470.42	2298.97		1739.1	865.962	878.418	892.669		1185.45	1144.21	2595.71		6954.01	10117.3	12753.4	4217.75	1470.42		1136.86	1108.37
