# Supplementary material for: Vepafestinib is a pharmacologically advanced RET-selective inhibitor with high CNS penetration and inhibitory activity against RET solvent front mutations
Source: Nat Cancer. 2023 Sep 21;4(9):1345–61. doi: 10.1038/s43018-023-00630-y (PMC10518257; doi:10.1038/s43018-023-00630-y)
Supplement: Supplementary file 10 — This file contains statistical source data used to generate Fig. 4b. [file 43018_2023_630_MOESM10_ESM.xlsx]

## Sheet: Source Data Extended Data Fig4b
Source Data Fig. 4b
	Caspase 3/7 activity (Fold change)
	ECLC5B		Vepafestinib			Selpercatinib			Pralsetinib			Vandetanib
		Concentration (nM)	Set 1	Set 2		Set 1	Set 2		Set 1	Set 2		Set 1	Set 2
		0.001	1	1		1	1		1	1		1	1
		1	1.09248	1.10432		1.06674	1.11031		1.06759	0.995334		1.0741	0.9638
		10	3.41496	3.19686		3.16886	3.15929		2.53776	2.26907		1.1441	0.9272
		100	4.07865	4.03285		3.85262	3.9203		4.83356	3.67062		1.5136	1.4559
		250	3.63334	3.90767		3.51971	3.84348		4.46975	3.70228		2.2912	2.2366
		500	3.53653	3.67567		3.79923	3.64679		4.28011	3.59437		3.2307	3.0779
	LUAD-0002AS1		Vepafestinib			Selpercatinib			Pralsetinib			Vandetanib
		Concentration (nM)	Set 1	Set 2		Set 1	Set 2		Set 1	Set 2		Set 1	Set 2
		0.001	1	1		1	1		1	1		1	1
		1	1.0675	1.14997		1.22544	1.30698		1.1241	1.12545		0.934035	0.95833
		10	4.41495	4.10669		5.47839	4.75772		5.44404	4.70495		1.01118	1.01664
		100	7.28638	6.89281		7.73717	6.63396		8.79274	7.85586		2.64526	2.2772
		250	6.96172	6.72252		7.86934	6.77879		9.25706	8.29759		4.89503	4.2494
		500	6.92843	6.54368		8.39686	7.30724		10.0044	9.18815		7.81291	6.27119
			Vepafestinib			Selpercatinib			Pralsetinib			Vandetanib
	TT-Cells	Concentration (nM)	Set 1	Set 2		Set 1	Set 2		Set 1	Set 2		Set 1	Set 2
		0.001	1	1		1	1		1	1		1	1
		1	1.03311	1.0259		0.992226	0.959794		0.962792	1.083		0.923266	0.963423
		10	0.943827	0.892908		0.910777	0.817552		0.780893	0.990434		0.901313	0.918872
		100	2.25068	2.21834		1.97137	1.64693		1.75174	2.21771		0.923461	0.927421
		250	2.53068	2.55778		2.22311	2.08042		2.11062	2.55278		0.849463	0.925293
		500	2.59291	2.66851		2.52451	2.25628		2.35481	2.79006		0.885802	0.869597
