# Supplementary material for: Vepafestinib is a pharmacologically advanced RET-selective inhibitor with high CNS penetration and inhibitory activity against RET solvent front mutations
Source: Nat Cancer. 2023 Sep 21;4(9):1345–61. doi: 10.1038/s43018-023-00630-y (PMC10518257; doi:10.1038/s43018-023-00630-y)
Supplement: Supplementary file 11 — This file contains statistical source data used to generate Fig. 5. [file 43018_2023_630_MOESM11_ESM.xlsx]

## Sheet: Source Data Fig. 5
Source Data Fig. 5
Fig. 5a	NIH-3T3-CCDC6::RET Xenografts
			Tumor Volume (mm3)
		Treatment Time (Days)	Vehicle					Vandetanib 100 mg/kg QD					Vepafestinib 12.5 mg/kg BID					Vepafestinib 25 mg/kg BID					Vepafestinib 50 mg/kg BID					Vepafestinib 25 mg/kg QD					Vepafestinib 50 mg/kg QD					Vepafestinib 100 mg/kg QD
		0	90.28	90.28	90.28	90.28	83.97	90.28	88.7	90.28	90.28	90.28	90.28	93.59	90.28	85.5	90.28	93.59	90.28	93.59	90.28	90.28	90.28	90.28	90.28	90.28	90.28	85.5	85.5	93.59	90.28	90.28	93.59	83.97	85.5	83.97	90.28	83.97	83.97	83.97	83.97	85.5
		2	241.51	250.35	228.8	279.8	235.11	90.28	109.36	98.52	102.07	102.07	136.38	154.85	159.28	159.28	131.95	193.69	110.58	112.28	116.25	116.25	69.38	71.99	71.99	71.99	71.99	93.59	118.75	114.83	118.75	128.81	82.36	71.99	82.36	69.38	88.7	75.04	66.76	75.04	66.76	75.04
		5	713.37	851.24	524.53	815.95	688.8	134.88	144.18	200.12	134.88	237.17	439.27	357.1	415.63	419.87	374.52	537.65	353.84	294.89	435.05	334.49	225.29	277.15	217.15	205.88	223.64	285.69	281.26	438.74	367.92	382.08	270.08	180.15	189.86	245.54	226.78	153.78	149.63	176.28	145.47	154.42
		8	1665.55	995.34	1288.46	2031.98	1552.73	306.31	298.24	348.51	346.97	358.56	1250.36	858.02	898.22	936.02	750.45	612.84	590.68	301.59	585.96	389.56	231.59	332.9	291.54	235.62	235.62	705.04	750.45	1169.92	945.8	1108.35	466.45	389.65	491.45	378.3	446.6	153.78	197.55	200.12	200.12	192.42
Fig. 5a			Area Under Curve
			Mean	SEM
		Vehicle	4411	647.8
		Vandetanib 100 mg/kg QD	629.7	107.1
		Vepafestinib 12.5 mg/kg BID	2353	292
		Vepafestinib 25 mg/kg BID	1601	301.6
		Vepafestinib 50 mg/kg BID	678.7	87.29
		Vepafestinib 100 mg/kg QD	371	38
Fig. 5a			Animal weight (g)
		Treatment Time (Days)	Vehicle					Vandetanib 100 mg/kg QD					Vepafestinib 12.5 mg/kg BID					Vepafestinib 25 mg/kg BID					Vepafestinib 50 mg/kg BID					Vepafestinib 25 mg/kg QD					Vepafestinib 50 mg/kg QD					Vepafestinib 100 mg/kg QD
		0	21	19	23	24	21	21	20	22	26	24	23	21	24	23	20	22	21	24	21	24	22	22	22	19	21	24	22	23	21	22	22	22	22	21	22	22	21	22	20	19
		2	20	22	24	25	22	21	19	22	23	23	25	22	25	22	20	23	21	23	22	23	20	24	23	21	22	25	24	24	22	24	24	24	23	23	23	23	22	23	19	23
		5	24	21	25	26	23	22	20	22	26	24	25	22	25	23	21	23	22	23	22	24	21	24	23	20	21	22	23	24	23	22	23	24	23	24	24	23	22	24	21	24
		8	23	16	24	23	22	21	19	22	25	23	24	22	26	23	21	23	22	23	22	23	21	23	24	21	23	25	23	25	23	24	24	25	25	24	24	23	22	24	21	24
Fig. 5b	ECLC5 Xenografts	Treatment Time (Days)	Vehicle					Vandetanib 100 mg/kg QD					Vepafestinib 25 mg/kg BID					Vepafestinib 50 mg/kg BID					Vepafestinib 50 mg/kg QD					Vepafestinib 100 mg/kg QD
		0	91.87	88.56	83.83	95.24	88.56	83.83	90.28	83.83	88.56	87.03	91.87	88.56	91.87	85.31	88.56	83.83	88.56	87.03	88.56	85.31	85.31	83.83	88.56	91.87	90.28	91.87	88.56	85.31	91.87	85.31
		4	102.07	105.68	105.68	103.92	102.07	53.01	50.68	55.4	45.5	55.4	74.9	77.87	71.99	69.38	74.9	68.07	72.18	66.63	72.18	66.63	72.18	75.04	68.07	69.38	72.18	47.71	52.07	49.83	52.07	50.97
		7	110.97	110.97	114.83	109.21	109.21	41.37	39.37	42.25	37.7	44.53	60.32	60.32	59.11	58.99	58.99	39.61	59.11	58.99	61.52	53.18	50.89	53.18	49.83	48.77	49.83	38.79	35.19	30.11	25.42	30.11
		11	124.41	126.64	128.59	122.52	122.52	33.69	31.89	38.54	37.7	44.53	60.32	48.77	55.52	54.07	54.07	36.97	42.6	49.37	48.41	48.77	52.07	57.91	49.83	52.07	48.77	38.79	35.19	26.94	26.94	30.11
		14	154.85	164.22	164.22	154.42	154.42	28.86	23.59	36.02	36.86	35.19	60.32	48.77	55.52	54.07	54.07	36.97	42.6	41.37	45.5	44.53	52.07	57.91	48.77	52.07	62.73	34.35	35.19	26.94	28.5	30.11
		19	228.8	251.02	274.78	247.99	247.99	28.86	18.85	34.35	31	35.19	80.89	52.07	55.52	71.99	62.46	36.09	37.85	37.7	43.57	37.85	49.83	44.6	47.71	55.52	62.73	36.09	35.19	26.94	28.5	28.5
		22	359.39	384.42	402.91	342.67	350.98	0	0	0	29.39	0	74.9	49.83	55.52	49.83	62.46	34.35	36.09	37.7	43.57	37.85	37.85	44.6	27.96	43.57	57.83	36.09	22.4	26.94	28.5	23.95
		25	495.04	496.18	476.53	446.6	481.16	0	0	0	0	0	77.87	49.83	49.83	48.77	65.14	34.35	34.35	38.54	38.73	39.72	37.85	36.09	27.96	37.85	60.32	31.86	22.4	28.5	28.5	36.09
		28	600.42	605.48	616.59	569.63	599.23						49.83	43.57	49.83	48.77	63.94	34.35	34.35	37.85	37.85	34.35	34.24	31.86	27.96	34.24	50.89	25.79	21.18	27.14	27.14	21.1
		32	814.93	779.27	986.15	737.35	766.6						52.07		43.57	29.39	63.94	34.35	34.35	36.02	25.66	25.66	34.24	31.86	27.96	27.24	50.89	21.18	0	15.55	14.61	0
		35	932.24	879.42	1109.01	834.14	948.67						52.07		43.57	29.39	63.94	0	0	0	0	0	36.02	31.86	27.96	25.79	50.89	13.21	0	15.55	14.61	0
Fig. 5b			Area Under Curve
			Mean	SEM
		Vehicle	8772	307.5
		Vandetanib 100 mg/kg QD	-1273	41.47
		Vepafestinib 25 mg/kg BID	-1045	70
		Vepafestinib 50 mg/kg BID	-1486	34
		Vepafestinib 50 mg/kg QD	-1322	57.58
		Vepafestinib 100 mg/kg QD	-1970	41
			Change in Tumor Volume (%)
Fig. 5b			Vehicle	Vandetanib 100 mg/kg QD	Vepafestinib 25 mg/kg BID	Vepafestinib 50 mg/kg BID	Vepafestinib 50 mg/kg QD	Vepafestinib 100 mg/kg QD
			914.738	-100	-43.3221	-100	-57.7775	-85.621
			893.022	-100	-50.8017	-100	-61.9945	-100
			1222.93	-100	-52.5743	-100	-68.4282	-81.7724
			775.83	-100	-65.5492	-100	-71.9277	-84.0971
			971.217	-100	-27.8004	-100	-43.6309	-100
Fig. 5c	LUAD-0057AS1 PDX	Treatment Time (Days)	Vehicle								Vandetanib 50 mg/kg QD								Vepafestinib 50 mg/kg BID								Vepafestinib 100 mg/kg QD								Cabozantinib 30 mg/kg QD
		0	132.84	139.24	130.54	124.41	134.85	134.85	124.41	132.84	143.69	139.24	143.69	136.86	132.84	143.69	139.24	124.41	141.55	150.43	150.43	137.16	152.81	132.84	139.24	143.69	145.84	143.69	141.32	152.81	139.24	145.84	145.84	148.22	139.24	130.83	132.84	134.85	137.16	136.86	128.59	128.59
		3	171.06	157.94	160.85	160.85	168.78	160.85	173.93	173.93	79.85	78.99	78.99	80.35	89.72	82.12	83.53	83.53	107.44	102.07	102.07	103.92	105.68	109.36	109.21	105.68	79.29	83.83	80.7	91.87	80.7	95.24	91.87	91.87	143.69	141.55	143.69	159.83	157.37	161.94	155.09	150.43
		7	250.35	276.29	276.29	279.4	289.89	250.35	283.52	265.07	65.45	66.76	69.46	65.45	66.76	65.45	65.45	65.45	86.78	84.95	84.95	83.53	93.45	76.27	91.61	79.29	71.99	77.87	69.14	72.18	69.38	74.61	80.7	70.69	150.13	145.84	157.07	171.9	159.66	132.84	161.94	154.85
		10	465.33	359.39	408.2	413.58	425.75	302.63	425.75	305.82	52.07	58.99	57.83	56.67	57.83	52.07	57.83	49.83	71.99	84.95	77.63	80.7	80.7	69.38	74.9	72.18	71.99	80.89	66.35	72.18	69.38	74.61	77.87	70.69	150.13	154.85	171.06	197.55	217.15	132.84	165.92	154.85
		14	593.38	470.77	498.63	511.64	562.33	340.1	538.9	532.05	52.07	55.52	57.83	56.67	57.83	52.07	55.4	49.83		89.72	88.25	78.99	76.27	80.7	88.25	72.18	77.63	83.83	74.61	77.63	69.38	74.61	87.03	75.92	150.13	176.28	188.03	224.35	288.71	168.78	188.03	188.03
		19	727.36	532.05	641.47	694.36	1235.37	380.53	761.99	501.84	0	0	0	0	0	0	0	0		80.35	77.63	73.3	73.3	71.99	88.25	72.18	68.09	80.7	73.3	73.3	77.63	74.61	74.61	78.99	150.13	183.33	195.09	204.49	294.92	176.28	193.69	188.03
		23	1004.07	916.08	1093.59	1020.7	1847.26	689.72	1134.45	1010.99	0	0	0	0	0	0	0	0		80.35	82.12	74.61	73.3	71.99	109.29	73.54	73.3	73.3	73.3	73.3	76.27	76.27	82.12	80.35	194.67	219.37	246.79	251.12	340.1	242.75	230.72	228.34
			Area Under Curve
			Mean	SEM
		Vehicle	7593	1100
		Vandetanib 50 mg/kg QD	-2007	16.12
		Vepafestinib 50 mg/kg BID	-1274	44.35
		Vepafestinib 100 mg/kg QD	-1469	32
		Cabozantinib 30 mg/kg QD	1051	224
			Change in Tumor Volume (%)
			Vehicle	Vandetanib 50 mg/kg QD	Vepafestinib 50 mg/kg BID	Vepafestinib 100 mg/kg QD	Cabozantinib 30 mg/kg QD
			655.849	-100	-49.1416	-49.7394	39.809
			557.914	-100	-46.5865	-48.9874	67.6756
			737.743	-100	-45.4098	-48.1319	85.7799
			720.432	-100	-45.6037	-52.0319	86.2217
			1269.86	-100	-52.0319	-45.2241	147.959
			411.472	-100	-45.807	-47.703	77.371
			811.864	-100	-21.5096	-43.6917	79.423
			661.058	-100	-48.8204	-45.79	77.5721
