# Supplementary material for: Vepafestinib is a pharmacologically advanced RET-selective inhibitor with high CNS penetration and inhibitory activity against RET solvent front mutations
Source: Nat Cancer. 2023 Sep 21;4(9):1345–61. doi: 10.1038/s43018-023-00630-y (PMC10518257; doi:10.1038/s43018-023-00630-y)
Supplement: Supplementary file 12 — This file contains statistical source data used to generate Fig. 6. [file 43018_2023_630_MOESM12_ESM.xlsx]

## Sheet: Source Data Fig. 6
Source Data Fig. 6
Fig. 6a	LUAD-0087AS2	Treatment Time (Days)	Vehicle					Vepafestinib 50 mg/kg BID					Vepafestinib 100 mg/kg QD					Prasletinib 30 mg/kg BID					Selpercatinib 30 mg/kg BID
		0	110.97	122.52	126.64	118.47	126.64	114.83	122.52	124.41	118.47	122.52	114.49	116.25	110.97	118.75	118.47	122.74	122.52	118.47	118.47	122.52	118.47	116.65	114.49	118.47	114.49
		3	122.52	134.85	139.24	134.85	139.24	118.75	122.52	126.29	130.54	126.29	108.88	99.78	99.78	107.44	103.45	116.87	110.97	110.97	118.47	114.83	107.17	103.77	112.73	107.17	107.17
		7	141.32	159.28	152.64	150.13	169.23	135.08	122.52	141.32	130.54	130.54	108.88	110.58	99.78	122.74	103.45	100.16	96.62	96.62	101.37	91.61	99.78	112.28	107.17	107.17	110.58
		10	154.85	171.58	192.68	197.96	197.96	141.55	122.52	152.64	134.85	134.85	102.07	88.25	96.19	107.17	91.61	100.16	103.77	96.62	99.78	95.03	95.03	95.03	96.62	95.03	95.03
		14	223.22	287.56	258.03	298.87	245.25	141.55	122.52	176.99	151.71	143.39	102.07	91.61	107.17	110.58	103.77	96.88	83.83	88.25	99.78	90.28	91.61	88.25	95.03	86.78	91.87
		17	250.35	347.28	317.42	350.98	281.49	148.22	128.59	184.47	160.85	154.42	102.07	81.71	90.28	103.77	103.77	103.77	79.42	83.83	96.62	83.83	103.77	88.25	107.17	96.62	91.87
		21	282.5	400.28	344.25	392.35	313.82	152.64	130.54	153.78	172.55	161.49	107.17	107.17	113.1	118.75	114.83	90.28	70.82	74.9	83.83	83.83	103.77	83.83	96.62	96.62	91.87
		24	319.49	455.27	381.15	432.6	344.25	107.44	78.99	80.7	118.01	87.03	93.59	83.07	77.95	87.03	98.2	74.9	54.36	71.99	71.99	58.99	72.18	72.18	83.97	80.89	74.9
		29	339.06	483.06	398.15	350.4	356.27	145.47	91.61	140.89	167.28	140.89	100.37	99.78	80.89	91.87	98.2	72.18	54.36	71.99	57.83	56.67	80.89	72.18	85.5	80.89	74.9
		32	375.64	518.17	467.28	475.5	368.57	102.07	83.83	98.2	131.95	113.98	103.92	108.88	90.28	95.24	107.17	75.04	60.32	74.9	60.32	57.83	80.89	75.04	80.89	80.89	70.69
		35	427.18	559.76	497.03	510.35	385.2	146.01	86.78	98.2	165.14	137.6	109.36	120.29	95.03	107.44	110.58	75.04	60.32	74.9	74.9	57.83	82.36	75.04	88.7	80.89	70.69
		38	520.79	620.95	569.63	546.85	402.3	155.09	86.78	108.88	165.14	151.71	109.36	120.29	114.83	118.75	122.12	75.04	60.32	77.63	90.28	57.83	79.29	75.04	88.7	80.89	70.69
		42	733.13	715.81	675.4	638.81	475.5	176.74	91.61	118.01	213.8	176.98	109.36	126.29	116.65	126.64	138.88	77.87	68.07	77.63	90.28	60.32	79.29	75.04	98.67	80.89	77.87
		45	830.59	839.82	713.37	737.35	569.63	181.58	91.61	118.01	222.58	176.98	109.36	126.29	120.64	126.64	138.88	77.87	68.07	70.69	70.69	60.32	79.29	72.18	98.67	68.07	73.54
Fig. 6a			Area Under Curve
			Mean	SEM
		Vehicle	10676	519.9
		Vepafestinib 50 mg/kg BID	607.7	203.3
		Vepafestinib 100 mg/kg QD	-475	70
		Pralsetinib 30 mg/kg BID	-1718	74.62
		Selpercatinib 30 mg/kg BID	-1216	54.44
			Change in tumor volume (% from base line)
Fig. 6a			Vehicle	Vepafestinib 50 mg/kg BID	Vepafestinib 100 mg/kg QD	Pralsetinib 30 mg/kg BID	Sepercatinib 30 mg/kg BID
			648.482	87.879	17.228	-36.557	-13.818
			585.455	58.129	8.714	-40.331	-42.542
			522.394	44.45	8.637	-40.331	-38.123
			463.305	-5.144	6.644	-44.442	-35.767
			349.803	-25.229	-4.481	-50.767	-33.072
Fig. 6b	LUAD-0077AS1	Treatment Time (Days)	Vehicle					Vepafestinib 50 mg/kg BID					Vepafestinib 100 mg/kg QD					Pralsetinib 15 mg/kg BID					Pralsetinib 30 mg/kg BID					Selpercatinib 10 mg/kg BID
		0	82.36	87.11	83.97	85.5	85.5	83.97	85.5	82.36	88.7	82.36	82.36	83.97	87.11	85.5	85.5	88.7	87.11	88.7	87.11	88.7	88.7	87.11	82.36	87.11	82.36	87.11	85.5	87.11	87.11	88.7
		4	85.5	88.7	88.7	93.59	88.7	83.97	85.5	85.5	85.5	82.36	85.5	83.97	83.97	88.7	85.5	88.7	87.11	88.7	88.7	88.7	88.7	87.11	82.36	83.97	88.7	68.07	74.9	73.54	68.07	70.82
		7	98.67	109.36	105.68	103.92	100.37	80.89	85.5	80.89	82.36	82.36	82.36	72.18	79.42	77.87	79.29	88.7	80.89	77.87	90.28	88.7	72.18	70.82	68.07	66.76	74.9	60.32	69.38	62.73	66.76	62.86
		11	145.47	161.94	161.94	150.13	154.85	80.89	77.87	80.89	80.89	74.9	79.29	65.37	72.18	77.87	79.29	66.76	80.89	42.6	80.89	72.18	57.83	57.83	60.32	60.32	64.12	55.4	58.99	56.5	54.36	55.52
		14	243.71	284.84	306.6	306.3	243.71	102.07	102.07	95.03	87.03	102.07	114.83	111.18	83.83	83.83	83.83	70.82	80.89	64.12	83.97	73.54	52.07	53.01	50.68	53.01	49.83	43.41	58.99	58.99	54.36	55.52
		19	319.49	528.57	477.72	517.29	427.18	135.08	135.08	105.09	109.21	122.74	131.95	140.89	109.36	123.3	131.95	80.89	98.67	103.92	114.83	98.52	65.37	57.83	55.4	60.32	51.95	65.45	118.47	103.45	103.77	100.4
		22	418.89	766.6	629.22	713.37	505.63	159.66	197.96	186.96	181.98	192.42	136.38	156.56	135.08	138.33	147.55	150.13	109.36	130.83	152.27	164.53	65.37	48.41	53.01	51.95	51.95	73.3	171.06	147.55	142.9	164.22
		25	771.39	1329.85	965.92	927.9	765.17	250.35	247.99	232.25	232.25	250.35	213.8	205.8	189.86	177.9	205.88	166.88	122.74	141.32	205.88	187.29	65.37	83.97	60.32	53.01	55.4	73.3	231.59	205.8	209.11	214.85
Fig. 6b			Area Under Curve
			Mean	SEM
		Vehicle	5434	531.6
		Vepafestinib 50 mg/kg BID	728.7	56.5
		Vepafestinib 100 mg/kg QD	549	62
		Pralsetinib 15 mg/kg BID	189.7	84.67
		Pralsetinib 30 mg/kg BID	-512.3	30
		Selpercatinib 10 mg/kg BID	-23	133
Fig. 6b		Vehicle	Vepafestinib 50 mg/kg BID	Vepafestinib 100 mg/kg QD	Pralsetinib 15 mg/kg BID	Pralsetinib 30 mg/kg BID	Selpercatinib 10 mg/kg BID
		506.784	60.867	67.7861	31.8218	-26.3021	38.5614
		505.017	57.9883	60.2113	17.159	-30.7542	19.1252
		468.918	49.0287	54.3275	11.071	-32.7343	18.7579
		399.626	27.5983	44.2105	13.2706	-33.6127	13.1905
		287.919	23.1229	25.5424	-8.805	-36.9233	-24.8651
