# Supplementary material for: Vepafestinib is a pharmacologically advanced RET-selective inhibitor with high CNS penetration and inhibitory activity against RET solvent front mutations
Source: Nat Cancer. 2023 Sep 21;4(9):1345–61. doi: 10.1038/s43018-023-00630-y (PMC10518257; doi:10.1038/s43018-023-00630-y)
Supplement: Supplementary file 13 — This file contains statistical source data used to generate Fig. 7a–d. [file 43018_2023_630_MOESM13_ESM.xlsx]

## Sheet: Source Data Fig 7a_7c_7d
Source Data Fig. 7		Mean						SEM
Fig. 7a	Ba/F3-KIF5B::RET	Time (Days)	Vehicle	Vepafestinib 12.5 mg/kg BID	Vepafestinib 25 mg/kg BID	Vepafestinib 50 mg/kg BID		Time (Days)	Control	Vepafestinib 12.5 mg/kg (b.i.d.)	Vepafestinib 25 mg/kg (b.i.d.)	Vepafestinib 50 mg/kg (b.i.d.)
		0	186.24	185.4	186.18	187.8		0	3.84	3.64	3.73	3.93
		4	289.5	219.21	191.92	184.99		4	6.45	6.1	5.03	3.94
		8	618.41	303.48	184.92	148.12		8	14.7	13.38	5.9	5.62
		11	1375.54	372.91	174.38	106.67		11	32.1	28.83	9	4.02
		15	2243.44	431.37	165.09	83.29		15	69.21	41.88	13.67	4.34
Fig. 7c	Ba/F3-KIF5B::RET G810R	Time (Days)	Vehicle	Vepafestinib 10 mg/kg BID	Selpercatinib 10 mg/kg BID	Pralsetinib 10 mg/kg BID		Time (Days)	Vehicle	Vepafestinib 10 mg/kg BID	Selpercatinib 10 mg/kg BID	Pralsetinib 10 mg/kg BID
		1	156.394	153.823	153.469	154.086		1	11.4	9.6	10.6	6.7
		4	239.489	151.288	195.837	213.903		4	24.7	18.7	21.5	8
		8	501.491	262.186	432.657	315.848		8	61.8	20.8	68.9	32.1
		11	754.562	374.986	585.463	472.803		11	80.6	44.1	66.6	50.3
		15	1103.44	551.419	999.759	1059.21		15	61.7	46.6	19.7	87.3
Fig. 7d	Ba/F3-KIF5B::RET G810R	Time (Days)	Vehicle	Vepafestinib 50 mg/kg BID	Selpercatinib 30 mg/kg BID	Pralsetinib 30 mg/kg BID		Time (Days)	Vehicle	Vepafestinib 50 mg/kg BID	Selpercatinib 30 mg/kg BID	Pralsetinib 30 mg/kg BID
		1	160.4	158.4	157.6	163		1	6.9	5.4	5.8	5.6
		4	301.2	122.1	307.7	312.7		4	10.8	22	24.8	53.8
		8	580.9	133.3	440.3	411.9		8	46	17.8	36.4	52.1
		11	1064.3	139.6	551.9	562.8		11	74.2	14.7	19.2	78.3
		15	1867.1	173.1	795.7	747.9		15	324.1	21.2	21.8	102
