# Supplementary material for: Vepafestinib is a pharmacologically advanced RET-selective inhibitor with high CNS penetration and inhibitory activity against RET solvent front mutations
Source: Nat Cancer. 2023 Sep 21;4(9):1345–61. doi: 10.1038/s43018-023-00630-y (PMC10518257; doi:10.1038/s43018-023-00630-y)
Supplement: Supplementary file 14 — This file contains statistical source data used to generate Fig. 8b–e. [file 43018_2023_630_MOESM14_ESM.xlsx]

## Sheet: Source Data Fig 8b_8e
Source Data Fig. 8b
		Concentration (nM) of Vepafestinib in Rats
		Vepafestinib 50 mg/kg	Time (min)	Prefrontal cortex					Cerebrospinal fluid					Plasma (total)
			0
			30	30.2	10.2	22.2	39.9		1580	1290	1440	2760		15120	15700	13100	11800
			60	883	396	691	1135		1210	648	1420	2370		10400	11900	11400	11800
			90	1549	742	1277	1593
			120	972	1089	1363	1680		756	1780	1160	2340		9260	16400	8330	13200
			150	804	1293	1118	1680
			180	761	1438	957	2162							6200	14400	6310	8540
			210	555	1724	852	1666
			240	463	1651	722	1680		522	1730	963	1170		3870	13700	7630	7250
			270	359	1856	877	1281
			300											4840	9390	5350	4540
			360											5830	7730	5370	2620
			480						321	430	435	486		134	4450	4860	4260
			1440		95.8	6.81	66.3		5.35	8.06	13.3	139					1190
			1470	5.27	86.2		80.8
			1500		71.6		123
			1530		53		100
Fig. 8e (left panel)
			Luminescence Data
	ECLC5	Treatment Time (Days)	Vehicle						Vepafestinib 50 mg/kg BID						Selpercatinib 10 mg/kg BID
		0	1	1	1	1	1	1	1	1	1	1	1	1	1	1	1	1	1	1
		5	1.83769	2.86969	1.99395	2.85125	1.68907	2.1741	0.314106	0.411586	0.567728	0.616757	0.111605	0.919147	1.5865	1.82102	1.25541	0.481373	3.25028	0.8886
		12	6.86144	4.28895	14.1883	12.92	3.85094	6.5049	0.417387	0.3041	0.622347	0.395064	0.051867	0.855994	3.01893	2.27458	2.30779	0.774249	2.67383	1.14174
		18	19.7625	6.5694	50.3972	34.534	12.7846	15.6039	0.280232	0.3959	0.740637	0.602447	0.03931	0.954545	4.46784	13.8627	3.67735	17.2275	4.61	2.3303
		26	69.1528	18.1445	71.9689	212.043	32.2817	156.474	0.251688	0.397683	0.574906	0.44691	0.015367	0.771923	4.83829	8.78342	2.80037	90.8154	2.04853	2.4586
		33	326.366	96.6006	233.247	1326.37	191.038	1316.65	0.28497	0.416399	0.752185	0.621941	0.018561	1.13596	19.3932	14.9637	7.34689	180.944	3.35287	5.48331
		40							0.179912	0.320143	0.537453	0.413521	0.019629	0.792035	20.6751	16.1418	17.1097	476.137	5.80036	4.79844
		46							0.20443	0.330481	0.536829	0.326421	0.008566	0.969429	53.1577	52.4694	35.0274	881.545	19.3617	18.0494
		55							0.364562	0.516043	0.833958	0.61489	0.016961	1.16653	200.4	271.183	155.59	1935.62	78.0003	75.6827
		61							0.246003	0.387166	0.65824	0.528411	0.014492	1.15849	323.18	414.363	232.604	1527.04	186.289	64.6294
		68							0.258794	0.380392	0.71005	0.493156	0.014687	1.52092	561.802	676.257	207.714	1673.82	333.171	210.62
		75							0.223854	0.269519	0.602996	0.541477	0.023465	1.53701	570.505	1484.59	792.807	4751.93	432.014	174.469
		82							0.276087	0.477005	0.764669	0.420987	0.025446	2.27796	999.294	1867.47	955.043	3557.94	547.305	464.239
		89							0.328912	0.429234	0.85799	0.634177	0.040785	3.66533
		96							0.192586	0.318895	0.696317	0.540232	0.013382	5.01609
		103							0.284733	0.420143	0.654182	0.748859	0.023586	6.91472
		110							0.165107	0.299109	0.630462	0.540854	0.028514	7.55833
		117							0.250385	0.383957	0.926342	0.72978	0.054078	11.4722
		124							0.22717	0.297148	0.758115	0.472418	0.031724	6.35157
		131							0.215326	0.41426	0.987828	0.775197	0.035553	4.21561
Fig. 8e (middle panel)			Area Under Curve
			Mean	SEM
	ECLC5	Vehicle	9375920917	6681859140
		Vandetanib 50 mg/kg BID	-890991750	13354558
		Selpercatinib 10 mg/kg BID	27186332000	13334039625
