# Supplementary material for: Vepafestinib is a pharmacologically advanced RET-selective inhibitor with high CNS penetration and inhibitory activity against RET solvent front mutations
Source: Nat Cancer. 2023 Sep 21;4(9):1345–61. doi: 10.1038/s43018-023-00630-y (PMC10518257; doi:10.1038/s43018-023-00630-y)
Supplement: Supplementary file 15 — This file contains statistical source data used to generate Extended Data Fig. 5c. [file 43018_2023_630_MOESM15_ESM.xlsx]

## Sheet: Source Data Extended Fig. 5c
Source Data Extended Data Fig. 5c
			GI50 values (nmol/L)
	Ba/F3-CCDC6::RET S904F		Set 1	Set 2	Set 3	Set 4	Set 5
		Vepafestinib	28.4535	26.6832	19.0605
		Vandetanib	825.043	440.827	436.966
		Pralsetinib	6.22136	7.608	4.24298
		Selpercatinib	4.24468			7.9991	2.02942
			GI50 values (nmol/L)
	Ba/F3-CCDC6::RET		Set 1	Set 2	Set 3
		Vepafestinib	13.959	32.205	19.933
		Vandetanib	282.534	592.439	330.786
		Pralsetinib	11.832	31.897	15.909
		Selpercatinib	13.029	23.754	27.371
			GI50 values (nmol/L)
	Ba/F3-RET M918T		1st	2nd	3rd
		Vepafestinib	1.07442	2.82838	1.92634
		Vandetanib	33.9461	57.1613	28.5198
		Pralsetinib	1.2416	2.5028	1.10656
		Selpercatinib	0.700267	2.13404	0.874402
