# Supplementary material for: Vepafestinib is a pharmacologically advanced RET-selective inhibitor with high CNS penetration and inhibitory activity against RET solvent front mutations
Source: Nat Cancer. 2023 Sep 21;4(9):1345–61. doi: 10.1038/s43018-023-00630-y (PMC10518257; doi:10.1038/s43018-023-00630-y)
Supplement: Supplementary file 16 — This file contains statistical source data used to generate Extended Data Fig. 6. [file 43018_2023_630_MOESM16_ESM.xlsx]

## Sheet: Source Data Extended Data Fig 6
Source Data Extended Data Fig. 6
			Caspase 3/7 Enzymatic Activity (relative units)
	LUAD-0087AS2	Concentration (nM)	Vandetanib			Vepafestinib			Pralsetinib			Sepercatinib
		0	1	1	1	1	1	1	1	1	1	1	1	1
		100	1.17476	1.16655	1.33925	2.24676	2.18993	2.2474	2.24791	1.80246	1.66453	2.41305	2.32606	2.1962
		500	1.38087	1.31789	1.41727	1.83158	1.62607	1.89656	1.86256	1.65887	1.80804	1.68337	1.82335	1.8486
		1000	1.98921	1.81208	1.98418	1.92501	1.90453	2.06483	2.26435	2.26959	2.19356	1.84666	1.9891	1.8137
	LC-2/Ad	Concentration (nM)	Vandetanib			Vepafestinib			Pralsetinib			Sepercatinib
		0	1	1	1	1	1	1	1	1	1	1	1	1
		100	1.34879	1.20456	1.07639	3.34389	3.51547	3.67269	3.33072	3.59353	5.18376	3.78894	3.76458	3.54212
		500	1.73202	1.38003	1.20767	3.40714	3.39887	3.72181	3.20146	3.63964	5.39701	3.96239	3.48203	3.29011
		1000	2.75425	1.9866	2.41849	4.82147	4.8448	5.93245	3.80688	4.23743	6.18442	4.7452	4.17923	3.55711
