# Supplementary material for: Vepafestinib is a pharmacologically advanced RET-selective inhibitor with high CNS penetration and inhibitory activity against RET solvent front mutations
Source: Nat Cancer. 2023 Sep 21;4(9):1345–61. doi: 10.1038/s43018-023-00630-y (PMC10518257; doi:10.1038/s43018-023-00630-y)
Supplement: Supplementary file 17 — This file contains statistical source data used to generate Extended Data Fig. 7. [file 43018_2023_630_MOESM17_ESM.xlsx]

## Sheet: Source Data Extended Data Fig_7
Source Data Extended Data Fig 7
		Tumor Volume (mm3)
		Mean						SEM
Source Data Extended Data Fig 7a	LC-2/ad	Time (Days)	Vehicle	Vepafestinib 25 mg/kg BID	Vepafestinib 50 mg/kg BID	Vepafestinib 50 mg/kg QD		Time (Days)	Vehicle	Vepafestinib 25 mg/kg BID	Vepafestinib 50 mg/kg BID	Vepafestinib 50 mg/kg QD
		0	140.446	143.372	140.58	140.683		0	4.81895	5.06942	4.86659	4.00122
		4	181.507	128.076	117.46	139.893		4	23.7336	10.6604	7.36332	13.8614
		8	202.85	127.413	119.902	112.73		8	15.4924	5.58471	16.5918	12.7427
		11	214.158	123.16	105.2	118.521		11	21.2743	10.7476	8.02109	11.5325
		15	234.457	151.811	98.1687	131.887		15	30.2806	19.8707	10.3176	14.233
		Animal Weight (g)
		Mean						SEM
Source Data Extended Data Fig 7b	LC-2/ad	Time (Days)	Vehicle	Vepafestinib 25 mg/kg BID	Vepafestinib 50 mg/kg BID	Vepafestinib 50 mg/kg QD		Time (Days)	Vehicle	Vepafestinib 25 mg/kg BID	Vepafestinib 50 mg/kg BID	Vepafestinib 50 mg/kg QD
		0	24.8333	25.9	25.1	25.0333		0	0.50111	0.501664	0.736659	0.654557
		4	24.1167	25.075	25.3	24.7667		4	0.351584	0.65622	0.800833	0.693141
		8	23.7167	24.625	24.1833	24.65		8	0.293731	0.622328	0.683333	0.577783
		11	23.9	24.425	24.4167	25.0167		11	0.390726	0.561805	0.816667	0.731855
		15	23.5667	23.5	23.4667	24.25		15	0.395531	0.715309	0.801942	0.539599
