# Supplementary material for: Vepafestinib is a pharmacologically advanced RET-selective inhibitor with high CNS penetration and inhibitory activity against RET solvent front mutations
Source: Nat Cancer. 2023 Sep 21;4(9):1345–61. doi: 10.1038/s43018-023-00630-y (PMC10518257; doi:10.1038/s43018-023-00630-y)
Supplement: Supplementary file 18 — This file contains statistical source data used to generate Extended Data Fig. 8. [file 43018_2023_630_MOESM18_ESM.xlsx]

## Sheet: Soruce Data Extended Data Fig8
Source Data Extended Data Figure 8
		Animal Weight (g)
Source Data Extended Data Figure 8a	ECLC5 Xenografts	Treatment Time (Days)	Vehicle					Vandetanib 100 mg/kg QD					Vepafestinib 25 mg/kg BID					Vepafestinib 50 mg/kg BID					Vepafestinib 50 mg/kg QD					Vepafestinib 100 mg/kg QD
		0	27	20	25	27	24	26	25	28	26	24	24	23	25	22	28	22	22	24	25	24	22	22	20	23	24	22	26	25	24	28
		4	26	20	25	26	23	24	24	27	25	23	24	23	24	21	27	21	23	23	25	21	23	22	21	23	24	23	25	23	24	27
		7	26	20	25	26	23	22	22	26	24	22	24	22	24	21	27	20	23	21	23	22	22	22	21	23	24	22	24	22	22	25
		11	26	20	25	25	22	22	22	25	23	22	24	22	24	21	27	21	23	23	24	22	23	23	21	24	25	22	24	22	22	26
		14	26	20	25	25	23	21	22	24	22	21	24	21	24	21	27	20	22	22	23	22	26	20	25	25	23	22	25	22	23	26
		19	27	21	26	25	23	21	22	22	21	21	24	21	24	21	28	21	22	23	22	21	27	21	26	25	23	23	26	24	24	28
		22	26	21	26	25	24	20	20	20	20	20	23	22	24	21	27	19	20	22	20	21	23	21	23	23	23	25	27	25	24	26
		25	27	21	26	26	25	20	20	20	20	20	24	23	24	22	27	20	23	24	23	22	24	23	25	25	23	27	27	25	24	27
		28	27	21	26	26	24						24	18	24	22	27	20	22	24	22	22	24	24	24	26	23	26	27	24	23	28
		32	27	21	27	26	24						24		25	23	28	21	21	24	22	23	25	25	24	26	24	26	27	25	24	29
		35	27	21	27	27	24						24		25	23	27	19	19	24	20	21	25	25	24	26	24	26	28	24	24	29
Source Data Extended Data Figure 8b	LUAD-0057AS1 PDX	Treatment Time (Days)	Vehicle								Vandetanib 50 mg/kg QD								Vepafestinib 50 mg/kg BID								Vepafestinib 100 mg/kg QD								Cabozantinib 30 mg/kg QD
		0	24	23	24	23	18	24	24	24	24	23	25	24	24	23	23	25	23	23	23	22	24	22	23	23	23	24	24	23	23	23	23	23	23	25	23	22	25	23	24	26
		3	24	23	22	23	18	25	24	24	21	21	22	21	21	21	21	23	23	22	22	22	24	22	23	23	22	24	24	23	22	23	23	23	23	25	22	22	25	23	24	25
		7	24	24	22	24	20	24	24	24	21	23	22	22	20	21	21	22	23	23	22	23	22	24	22	23	23	24	25	24	22	24	24	24	23	25	23	23	25	24	24	25
		10	25	24	23	23	20	25	25	25	20	22	21	21	20	21	21	22	19	22	22	21	21	22	22	23	22	24	25	24	21	24	24	24	25	25	23	22	25	23	23	24
		14	25	24	23	24	21	25	25	25	20	21	21	21	20	21	21	21		23	23	22	22	23	23	23	23	23	25	24	22	23	24	24	23	26	23	22	26	24	25	25
		19	25	24	24	24	21	25	25	24	20	20	19	20	19	21	21	20		23	23	21	21	23	23	23	23	22	25	25	21	22	23	25	24	26	23	23	25	24	26	26
		23	25	25	24	24	22	26	26	25	19	20	18	19	19	22	20	21		25	22	22	21	23	24	23	24	23	26	26	22	23	23	20	24	26	23	23	26	25	24	26
Source Data Extended Data Figure 8c	LUAD-0087AS2 PDX	Treatment Time (Days)	Vehicle					Vepafestinib 50 mg/kg BID					Vepafestinib 100 mg/kg QD					Pralsetinib 30 mg/kg BID					Selpercatinib 30 mg/kg BID
		0	24	26	25	30	26	26	25	26	26	27	26	25	25	28	25	28	27	27	23	26	27	27	27	28	27
		3	23	26	24	30	26	25	26	26	26	26	27	25	26	28	25	28	27	26	24	24	26	26	26	28	27
		7	24	26	25	30	26	25	27	25	25	26	27	24	25	28	26	28	26	26	24	25	27	26	27	28	27
		10	24	26	24	30	26	25	27	25	24	25	27	24	25	27	25	28	27	26	25	25	27	26	27	27	26
		14	24	28	24	30	26	25	26	25	25	26	26	25	25	27	24	29	27	26	25	25	26	26	27	27	26
		17	25	27	24	30	26	25	26	25	25	26	27	25	25	27	24	29	25	26	25	25	27	27	27	27	26
		21	24	27	24	30	27	26	25	25	25	26	27	24	26	26	25	28	24	25	25	26	28	27	27	26	25
		24	24	27	24	30	26	25	24	25	24	26	25	25	25	26	24	28	25	25	25	26	28	28	27	27	26
		29	23	28	24	31	27	26	24	24	23	26	26	25	24	27	25	28	25	25	25	26	26	27	28	28	26
		32	23	28	25	31	27	26	25	25	24	25	26	26	26	25	25	29	25	25	26	26	26	28	28	28	26
		35	24	27	24	30	26	25	25	25	26	26	26	26	25	26	25	29	25	26	25	25	26	28	27	27	26
		38	27	28	27	28	26	28	25	26	26	26	25	26	26	25	25	25	24	25	25	26	23	28	23	29	26
		42	24	28	24	29	27	25	25	25	24	26	26	26	26	27	25	28	25	26	26	25	27	27	27	27	26
		45	23	28	24	29	26	24	25	25	23	26	26	25	24	26	25	28	25	25	26	26	28	27	28	27	28
Source Data Extended Data Figure 8d	LUAD-0077AS1 PDX	Treatment Time (Days)	Vehicle					Vepafestinib 50 mg/kg BID					Vepafestinib 100 mg/kg QD					Pralsetinib 30 mg/kg BID					Pralsetinib 30 mg/kg BID					Selpercatinib10 mg/kg BID
		0	25	27	24	26	23	25	25	25	24	24	24	25	22	21	23	23	26	21	21	24	26	25	22	23	25	24	25	21	23	23
		4	25	26	25	26	24	25	25	25	24	24	25	26	21	22	22	26	23	21	21	24	26	25	22	24	25	24	24	21	24	23
		7	25	27	25	25	24	26	24	26	23	25	24	25	21	23	23	26	23	21	22	25	27	26	22	24	25	23	23	21	24	23
		11	25	27	25	25	25	26	24	27	23	24	25	25	21	24	22	26	22	17	22	24	29	26	23	24	26	24	23	21	24	23
		14	24	28	26	26	25	26	23	27	23	23	24	26	21	24	24	27	23	24	22	24	30	26	23	25	25	23	24	21	25	24
		19	34	28	26	27	25	26	24	26	23	25	25	25	20	24	23	27	23	26	23	25	30	27	24	25	25	25	23	22	26	24
		22	24	29	26	26	25	26	24	26	24	24	24	25	20	24	23	27	23	26	22	24	30	26	23	25	25	24	23	21	25	24
		25	25	29	27	27	26	26	24	26	23	24	24	23	21	24	23	27	23	27	23	24	31	26	24	24	25	25	24	22	26	24
		Animal Weight (g)								Animal Weight (g)
		Mean								SEM
Source Data Extended Data Figure 8e	Ba/F3-KIF5B::RET	Time (Days)	Vehicle	Vepafestinib 12.5 mg/kg BID	Vepafestinib 25 mg/kg BID	Vepafestinib 50 mg/kg BID				time (Days)	Control	Vepafestinib 12.5 mg/kg BID	Vepafestinib 25 mg/kg BID	Vepafestinib 50 mg/kg BID
		0	25	25.2	25.1	25.4				0	0.8	0.6	0.3	0.4
		4	27.3	27	27.6	27.8				4	0.7	0.6	0.3	0.3
		8	26.6	26.4	27.2	26.3				8	0.7	0.6	0.4	0.3
		11	27.7	26.8	27.1	25.3				11	0.6	0.6	0.3	0.3
		15	29.1	27.8	27.6	25.9				15	0.7	0.6	0.3	0.6
		Mean								SEM
Source Data Extended Data Figure 8f	Ba/F3-KIF5B::RET G810R	Time (Days)	Vehicle	Vepafestinib 10 mg/kg BID	Selpercatinib 10 mg/kg BID	Pralsetinib 10 mg/kg BID				Time (Days)	Vehicle	Vepafestinib 10 mg/kg BID	Selpercatinib 10 mg/kg BID	Pralsetinib 10 mg/kg BID
		1	27.28	25.86	27.18	26.74				1	0.3	0.1	0.3	0.4
		4	26.34	25.3	26.9	26.42				4	0.2	0.2	0.5	0.4
		8	25.92	24.9	26	25.72				8	0.4	0.3	0.3	0.3
		11	26.52	25.72	26.6	26.48				11	0.5	0.3	0.3	0.5
		15	27.2	25.22	26.48	26.66				15	0.4	0.3	0.3	0.4
		Mean								SEM
Source Data Extended Data Figure 8g	Ba/F3-KIF5B::RET G810R	Time (Days)	Vehicle	Vepafestinib 50 mg/kg BID	Selpercatinib 30 mg/kg BID	Pralsetinib 30 mg/kg BID				Time (Days)	Vehicle	Vepafestinib 50 mg/kg BID	Selpercatinib 30 mg/kg BID	Pralsetinib 30 mg/kg BID
		1	23.7	23.9	25.8	25.3				1	0.3	0.6	0.6	0.5
		4	24.3	24.7	26.9	26.8				4	0.6	0.6	0.7	0.6
		8	24.5	24.9	27	26.6				8	0.5	0.5	0.8	0.8
		11	24.2	24.3	26.8	25.3				11	0.4	0.4	0.7	1
		15	24.9	24.2	26.8	26				15	0.5	0.4	0.4	0.8
		Mean								SEM
Source Data Extended Data Figure 8h	Ba/F3-KIF5B::RET	Time (Days)	Vehicle	Vepafestinib 50 mg/kg BID	Selpercatinib 3 mg/kg BID	Selpercatinib 10 mg/kg BID	Selpercatinib 30 mg/kg BID	Selpercatinib 100 mg/kg BID		Time (Days)	Vehicle	Vepafestinib 50 mg/kg BID	Selpercatinib 3 mg/kg BID	Selpercatinib 10 mg/kg BID	Selpercatinib 30 mg/kg BID	Selpercatinib 100 mg/kg BID
		1	27.96	28.38	28	27.72	28.12	26.78		1	0.9	0.7	0.5	1.2	0.6	0.3
		4	28.04	28.5	28.08	27.74	27.94	26.14		4	1.1	0.7	0.2	0.8	0.5	0.3
		8	28.12	29.28	28.62	28.24	28.98	23.3		8	0.9	1	0.3	0.9	0.7	0.4
		11	28.98	29	28.64	28.74	29.56	-		11	0.8	0.8	0.4	0.8	0.7	-
		15	29.32	29.04	28.4	28.58	29.22	-		15	0.8	0.5	0.4	0.9	0.6	-
		Mean								SEM
Source Data Extended Data Figure 8i	Ba/F3-KIF5B::RET	Time (Days)	Vehicle	Vepafestinib 50 mg/kg BID	Pralsetinib 3 mg/kg BID	Pralsetinib 10 mg/kg BID	Pralsetinib 30 mg/kg BID	Pralsetinib 60 mg/kg BID		Time (Days)	Vehicle	Vepafestinib 50 mg/kg BID	Pralsetinib 3 mg/kg BID	Pralsetinib 10 mg/kg BID	Pralsetinib 30 mg/kg BID	Pralsetinib 60 mg/kg BID
		1	26.56	25.78	26.42	26.24	26.2	25.76		1	0.6	0.3	0.6	0.6	0.9	0.9
		4	26.56	26.16	26.54	26.8	26.32	25.78		4	0.6	0.4	0.6	0.8	0.8	0.5
		8	26.76	25.96	26.3	26.62	25.84	25.56		8	0.5	0.2	0.7	0.6	0.8	0.6
		11	27.42	25.34	27.32	26.78	26.9	26.04		11	0.4	0.3	1	0.8	1	0.8
		15	28.74	26.875	27.94	27.74	27.4	26.02		15	0.6	0.4	1	0.6	1	0.9
