# Supplementary material for: Vepafestinib is a pharmacologically advanced RET-selective inhibitor with high CNS penetration and inhibitory activity against RET solvent front mutations
Source: Nat Cancer. 2023 Sep 21;4(9):1345–61. doi: 10.1038/s43018-023-00630-y (PMC10518257; doi:10.1038/s43018-023-00630-y)
Supplement: Supplementary file 19 — This file contains statistical source data used to generate Extended Data Fig 9. [file 43018_2023_630_MOESM19_ESM.xlsx]

## Sheet: Source Data Extended Data Fig 9
Source Data Extended Data Fig. 9
		Tumor Volume (mm3)								Tumor Volume (mm3)
		Mean								SEM
Source Data Extended Data Fig. 9a	Ba/F3-KIF5B::RET	Time (Days)	Vehicle	Vepafestinib 50 mg/kg BID	Selpercatinib 3 mg/kg BID	Selpercatinib 10 mg/kg BID	Selpercatinib 30 mg/kg BID	Selpercatinib 100 mg/kg BID		Time (Days)	Vehicle	Vepafestinib 50 mg/kg BID	Selpercatinib 3 mg/kg BID	Selpercatinib 10 mg/kg BID	Selpercatinib 30 mg/kg BID	Selpercatinib 100 mg/kg BID
		1	158.13	153.203	153.363	152.35	155.696	157.17		1	8.2	8	7.5	7.4	7.7	9.2
		4	311.828	87.3213	200.419	168.156	126.283	107.915		4	18.9	4.6	30.4	10.7	7.1	6.7
		8	671.361	98.5329	331.727	206.577	138.874	75.4965		8	98.3	2	55.5	29.3	5.8	7.1
		11	1336.51	80.5892	595.393	318.635	107.824	-		11	87.2	5.7	59.3	61.5	6	-
		15	2003.98	80.5378	703.725	406.012	112.409	-		15	153.5	7.3	77	27.6	15	-
		Mean								SEM
Source Data Extended Data Fig. 9b	Ba/F3-KIF5B::RET	Time (Days)	Vehicle	Vepafestinib 50 mg/kg BID	Pralsetinib 3 mg/kg BID	Pralsetinib 10 mg/kg BID	Pralsetinib 30 mg/kg BID	Pralsetinib 60 mg/kg BID		Time (Days)	Vehicle	Vepafestinib 50 mg/kg BID	Pralsetinib 3 mg/kg BID	Pralsetinib 10 mg/kg BID	Pralsetinib 30 mg/kg BID	Pralsetinib 60 mg/kg BID
		1	218.223	219.726	221.517	212.849	218.494	225.798		1	11.3	9.7	9.9	11.8	11.7	11.5
		4	466.658	116.097	379.166	215.664	127.845	95.0801		4	48.7	14.3	40.3	17.1	16.8	11.1
		8	776.999	190.227	482.68	297.15	80.6778	69.8894		8	56.8	24.8	43.6	25.1	35.5	21.5
		11	1364.22	68.6091	745.241	403.264	53.5198	52.389		11	157.3	18.9	77.4	44.4	22	19.8
		15	2387.39	131.296	1198.84	433.987	67.1248	58.7046		15	343.5	26.4	158.8	31.3	31.1	30.1
