# Supplementary material for: Vepafestinib is a pharmacologically advanced RET-selective inhibitor with high CNS penetration and inhibitory activity against RET solvent front mutations
Source: Nat Cancer. 2023 Sep 21;4(9):1345–61. doi: 10.1038/s43018-023-00630-y (PMC10518257; doi:10.1038/s43018-023-00630-y)
Supplement: Supplementary file 20 — This file contains statistical source data used to generate Extended Data Fig 10. [file 43018_2023_630_MOESM20_ESM.xlsx]

## Sheet: Source Data Extended Data Fig10
Source Data Extended Data Fig. 10
	Concentration (nM) of Vepafestinib in Rats
	Vepafestinib 3 mg/kg	Time (min)	Prefrontal cortex					Cerebrospinal fluid					Plasma (total)					Plasma (free fraction)
		0
		30	7.04			5.27		283	160	275	125		2690	1900	2510	1260		411	290	384	193
		60	87.1	25.6	44.4	58.2		245	107	248	109		1620	1390	2560	1100		248	212	391	168
		90	102	62.2	95.1	74.1
		120	129	107	98.9	82.4			84.7		67.4		845	933	1070	754		129	143	163	115
		150	101	95.7	104	58.2
		180	120	132	100	46.3							445	784	640	412		68	120	97.8	63
		210	92.6	91.3	79.8	41.2												31.5	71.8	41.6	39.1
		240	85	98.6	74.1	35.7		28.8	50	50.7			206	470	272	256
		270	78.6	94.8	66.3	31.1
		300											113	184	332	214		17.3	28.1	50.7	32.7
		360											56.1	89.5	239			8.57	13.7	36.5
		480						8.78		13.8					159					24.3
		1440						8.79
		1470
		1500
		1530
	Vepafestinib 10 mg/kg	Time (min)	Prefrontal cortex					Cerebrospinal fluid					Plasma (total)					Plasma (free fraction)
		0
		30	17.5	11.9	21.6	12		864	1050	759	961		8660	10100	7010	7880		1323	1543	1071	1204
		60	362	373	387	476		855	818	416	1100		6650	7090	4320	6030		1016	1083	660	921
		90	514	595	608	539
		120	479	571	437	473		371	369	309	585		3290	4450	4350	4670		503	680	665	714
		150	270	498	510	392
		180	259	424	419	297							1780	3360	3460	2450		272	513	529	374
		210	188	323	399	272
		240	125	310	317	165		142	167	116	242		872	1550	1590	1600		133	237	243	244
		270	120	231	256	133
		300											351	592	844	666		53.6	90.5	129	102
		360											199	352	414	351		30.4	53.8	63.3	53.6
		480						20.5	17.9	11.7	30.1		102		167	116		15.6		25.5	17.7
		1440
		1470
		1500
		1530
	Vepafestinib 50 mg/kg	Time (min)	Prefrontal cortex					Cerebrospinal fluid					Plasma (total)					Plasma (free fraction)
		0
		30	30.2	10.2	22.2	39.9		1580	1290	1440	2760		15120	15700	13100	11800		2310	2399	2002	1803
		60	883	396	691	1135		1210	648	1420	2370		10400	11900	11400	11800		1589	1818	1742	1803
		90	1549	742	1277	1593
		120	972	1089	1363	1680		756	1780	1160	2340		9260	16400	8330	13200		1415	2506	1273	2017
		150	804	1293	1118	1680
		180	761	1438	957	2162							6200	14400	6310	8540		947	2200	964	1305
		210	555	1724	852	1666
		240	463	1651	722	1680		522	1730	963	1170		3870	13700	7630	7250		591	2093	1166	1108
		270	359	1856	877	1281
		300											4840	9390	5350	4540		740	1435	817	694
		360											5830	7730	5370	2620		891	1181	821	400
		480						321	430	435	486		134	4450	4860	4260		20.5	680	743	651
		1440		95.8	6.81	66.3		5.35	8.06	13.3	139					1190					182
		1470	5.27	86.2		80.8
		1500		71.6		123
		1530		53		100
